# Supplementary material for: Metabolomics and integrated network pharmacology analysis reveal SNKAF decoction suppresses cell proliferation and induced cell apoptisis in hepatocellular carcinoma via PI3K/Akt/P53/FoxO signaling axis
Source: Chin Med. 2022 Jun 20;17:76. doi: 10.1186/s13020-022-00628-1 (PMC9208213; doi:10.1186/s13020-022-00628-1)
Supplement: Supplementary file 2 — Additional file 2: Table S2. 89 differentially metabolized compounds. [file 13020_2022_628_MOESM2_ESM.xlsx]

## Sheet: Sheet1
Compound_ID	Name	Formula	Molecular Weight	RT [min]	m/z	mzCloud_Results	mzVault_Results	MassList_Results	pos_S1	pos_S2	pos_S3	pos_S4	pos_S5	pos_S6	pos_N1	pos_N2	pos_N3	pos_N4	pos_N5	pos_N6	FC	log2FC	Pvalue	ROC	VIP	Up.Down
Com_960_neg	Sulfamethoxazole	C10 H11 N3 O3 S	253.05	7.297	252.043	Invalid mass	No results	No results	2.25703e+07	1.39875e+07	1.57463e+07	1.71055e+07	1.63426e+07	1.22495e+07	9.35472e+06	5.16113e+06	8.77872e+06	1.18888e+07	1.10096e+07	1.35396e+07	1.64067	0.714288	0.011988	0.972222	1.55315	up
Com_3264_neg	Hypoxanthine-9-beta-D-Arabinofuranoside	C10 H12 N4 O5	268.08	1.357	267.072	No results	No results	Full match	2.53958e+06	1.27642e+06	2.64795e+06	1.50268e+06	2.21274e+06	1.64432e+06	885391	1.28018e+06	1.69417e+06	1.15071e+06	785119	1.61445e+06	1.59563	0.67413	0.0239595	0.833333	1.44663	up
Com_518_pos	Propionylcarnitine	C10 H19 N O4	217.13	2.569	218.138	Invalid mass	Invalid mass	No results	1.18648e+08	5.97392e+07	8.56151e+07	6.31198e+07	5.89047e+07	7.09223e+07	2.84158e+07	2.28741e+07	2.21178e+07	2.21384e+07	2.02496e+07	1.71782e+07	3.43638	1.78089	1.15292e-05	1	2.1416	up
Com_2159_neg	3-Hydroxydecanoic acid	C10 H20 O3	188.141	9.198	187.134	Full match	No results	No results	466551	463798	1.23499e+06	942710	704139	387202	5.11461e+06	2.35946e+06	1.02667e+06	2.03043e+06	908795	796889	0.343176	-1.54298	0.0263619	0.861111	1.41377	down
Com_4350_pos	3-phenyl-5-(trifluoromethyl)-4,5-dihydro-1H-pyrazol-5-ol	C10 H9 F3 N2 O	230.068	9.88	231.076	Invalid mass	No results	No results	1.40318e+06	1.6723e+06	1.35791e+06	960169	901507	988866	2.94339e+06	3.89831e+06	1.49166e+06	5.34046e+06	2.73058e+06	2.17063e+06	0.392135	-1.35058	0.00296335	0.972222	1.8111	down
Com_271_pos	6-Methylquinoline	C10 H9 N	143.073	7.44	144.08	Full match	No results	No results	8.70245e+07	2.2034e+08	1.45045e+08	8.76457e+07	1.33138e+08	1.10464e+08	2.93506e+07	3.22968e+07	6.10991e+07	8.28568e+07	9.9934e+07	8.61958e+07	2.00049	1.00035	0.0189144	0.944444	1.52328	up
Com_1140_pos	Indole-3-acetic acid	C10 H9 N O2	175.063	9.363	176.07	Full match	Full match	Full match	3.97266e+07	3.74675e+07	3.56423e+07	2.76077e+07	2.41679e+07	1.94397e+07	1.13684e+07	1.75288e+07	1.67665e+07	1.78817e+07	1.47335e+07	1.33194e+07	2.00933	1.00672	0.000927046	1	1.91205	up
Com_3001_pos	Prolylleucine	C11 H20 N2 O3	228.146	1.31	229.153	Invalid mass	No results	No results	6.86328e+06	6.17407e+06	9.51369e+06	5.2689e+06	7.28933e+06	8.16432e+06	4.21772e+06	4.49515e+06	5.33979e+06	3.51216e+06	3.06914e+06	3.82918e+06	1.76893	0.822878	0.000635573	0.972222	1.89697	up
Com_4341_pos	gamma-Glutamylleucine	C11 H20 N2 O5	260.136	7.08	261.143	No results	Full match	Full match	5.86351e+06	3.20866e+06	4.90797e+06	4.65467e+06	3.69805e+06	5.02566e+06	3.03037e+06	2.60127e+06	2.66325e+06	3.10103e+06	2.68177e+06	2.693e+06	1.63133	0.706048	0.00239442	1	1.90485	up
Com_1222_neg	Indole-3-pyruvic acid	C11 H9 N O3	203.056	1.852	202.049	Invalid mass	No results	No results	1.56023e+07	1.08801e+07	1.34935e+07	9.51643e+06	1.01503e+07	9.57696e+06	6.55201e+06	7.37505e+06	9.2393e+06	7.7851e+06	7.10387e+06	7.36977e+06	1.52382	0.607691	0.00267506	1	1.75853	up
Com_630_neg	Lycoperodine	C12 H12 N2 O2	216.09	7.1	215.083	No results	No results	Full match	1.75753e+07	3.12471e+07	2.09477e+07	1.22129e+07	2.15966e+07	1.62151e+07	3.54835e+06	4.20812e+06	8.86846e+06	9.38506e+06	1.20973e+07	1.49536e+07	2.25768	1.17484	0.0106974	0.972222	1.59961	up
Com_1321_neg	Citronellyl acetate	C12 H22 O2	198.162	12.775	197.155	No results	No results	Full match	5.42459e+06	6.90201e+06	3.80655e+06	5.50896e+06	4.17759e+06	4.50329e+06	4.87478e+06	8.39959e+06	7.46904e+06	7.89322e+06	1.08625e+07	8.04566e+06	0.637777	-0.648875	0.00985902	0.916667	1.55158	down
Com_9291_pos	2-(acetylamino)-3-[4-(acetylamino)phenyl]acrylic acid	C13 H14 N2 O4	262.093	7.879	263.101	Invalid mass	No results	No results	899361	942421	1.06483e+06	821017	692904	830567	624681	686256	485626	563519	464411	510011	1.57478	0.655146	0.000349536	1	1.94233	up
Com_6465_pos	Hexanoylcarnitine	C13 H25 N O4	259.177	8.13	260.184	Invalid mass	Invalid mass	No results	2.88059e+06	2.33277e+06	1.93655e+06	1.58047e+06	1.07868e+06	1.258e+06	1.03533e+06	1.6732e+06	1.04906e+06	1.22507e+06	970939	788606	1.64146	0.71498	0.0325678	0.888889	1.42687	up
Com_3791_pos	3-(3-furylmethylidene)-1,5-dioxaspiro[5.5]undecane-2,4-dione	C14 H14 O5	262.083	9.755	263.09	Invalid mass	No results	No results	5.96538e+06	4.28594e+06	6.66447e+06	4.68238e+06	4.21551e+06	5.39183e+06	1.77708e+06	2.70316e+06	2.65874e+06	1.64554e+06	3.03525e+06	1.74554e+06	2.30039	1.20188	0.00014385	1	2.02359	up
Com_2352_pos	gamma-Glutamyltyrosine	C14 H18 N2 O6	310.115	5.616	311.122	No results	Invalid mass	No results	1.50107e+07	8.62303e+06	1.02879e+07	7.02513e+06	5.52257e+06	8.2329e+06	3.94085e+06	4.61359e+06	7.09614e+06	6.00576e+06	5.872e+06	6.55307e+06	1.60504	0.682613	0.0268543	0.861111	1.45884	up
Com_4441_neg	Pterosin G	C14 H18 O3	234.126	12.06	233.118	No results	No results	Full match	428327	431609	385966	745055	376562	687997	766694	1.03505e+06	610969	863765	1.11555e+06	1.2028e+06	0.546133	-0.872676	0.00342898	0.944444	1.68665	down
Com_4769_pos	DNH	C14 H20 N6 O7	384.138	8.304	385.145	Full match	No results	No results	2.61303e+06	1.1818e+06	667293	4.97038e+06	405958	1.22045e+06	323816	288836	266563	308241	345971	267071	6.14214	2.61874	0.0100293	1	1.7675	up
Com_4000_neg	Chrysin	C15 H10 O4	254.058	8.59	253.051	Full match	No results	Full match	1.91132e+06	981273	1.07864e+06	1.40304e+06	1.43982e+06	1.06502e+06	611732	215389	411797	399091	296518	307192	3.51476	1.81343	5.07029e-05	1	2.00034	up
Com_8595_pos	1-acetyl-N-(4-ethoxyphenyl)-4-piperidinecarboxamide	C16 H22 N2 O3	290.161	8.826	291.169	Invalid mass	No results	No results	1.50673e+06	690194	450297	935022	808374	1.00363e+06	176903	174168	207571	192610	199484	142776	4.93295	2.30245	0.000105325	1	2.12744	up
Com_2034_neg	Tetranor-12R-HETE	C16 H26 O3	266.188	12.843	265.181	Full match	No results	No results	5.89545e+06	2.60887e+06	4.71459e+06	5.89383e+06	5.19159e+06	4.35859e+06	1.72879e+06	1.40143e+06	2.17119e+06	2.03744e+06	2.04737e+06	5.18999e+06	1.96642	0.97557	0.00892696	0.916667	1.59751	up
Com_3295_neg	Muscone	C16 H30 O	238.23	12.703	237.222	No results	No results	Full match	2.34788e+06	2.40387e+06	984069	1.28472e+06	1.04614e+06	323816	266421	750767	982561	517886	246368	342001	2.70138	1.4337	0.0339196	0.888889	1.34818	up
Com_1833_pos	Palmitoleic Acid	C16 H30 O2	276.208	13.433	277.215	Invalid mass	No results	No match	2.02689e+07	1.95033e+07	7.91105e+06	1.75038e+07	9.99041e+06	1.43786e+07	7.05299e+06	7.05588e+06	4.32479e+06	7.3798e+06	8.37144e+06	1.11863e+07	1.97385	0.981012	0.00868652	0.916667	1.63003	up
Com_5533_pos	Riboflavin	C17 H20 N4 O6	376.136	8.01	377.143	Invalid mass	Invalid mass	No match	3.10108e+06	3.23299e+06	3.54911e+06	1.74999e+06	1.97253e+06	1.35496e+06	1.25208e+06	922878	1.44655e+06	998921	1.04955e+06	779510	2.31967	1.21392	0.00251658	0.972222	1.83612	up
Com_801_neg	N-[4-(diethylamino)phenyl]-N'-phenylurea	C17 H21 N3 O	284.171	2.027	283.164	Invalid mass	No results	No results	2.70653e+07	9.24961e+06	1.53981e+07	1.74406e+07	2.19562e+07	1.99946e+07	2.15735e+07	7.79042e+06	7.84796e+06	1.02273e+07	5.79244e+06	6.05729e+06	1.87395	0.906081	0.0209005	0.861111	1.4399	up
Com_1146_neg	Methyl hexadecanoate	C17 H34 O2	316.261	12.835	315.254	No results	Invalid mass	No results	1.72491e+07	1.19155e+07	5.29925e+06	1.05653e+07	6.8276e+06	7.2399e+06	5.0186e+06	3.15263e+06	1.52502e+06	4.68599e+06	2.83669e+06	4.12085e+06	2.76932	1.46953	0.00245403	1	1.73626	up
Com_3767_pos	Apo-13-zeaxanthinone	C18 H26 O2	274.192	13.697	275.199	No results	No results	Full match	2.96182e+06	4.25216e+06	3.89988e+06	2.36581e+06	2.2247e+06	1.38735e+06	3.81243e+06	4.95511e+06	4.9035e+06	3.64574e+06	4.6679e+06	6.7668e+06	0.594464	-0.750338	0.0189449	0.888889	1.54526	down
Com_1333_pos	octadec-9-ynoic acid	C18 H32 O2	262.228	13.942	263.236	Invalid mass	No results	No results	2.64273e+07	3.01921e+07	1.53856e+07	3.18954e+07	1.80001e+07	2.5458e+07	1.23839e+07	1.36751e+07	8.32645e+06	1.32184e+07	1.66605e+07	2.0637e+07	1.73564	0.79547	0.00917326	0.916667	1.613	up
Com_104_neg	(+/-)9-HpODE	C18 H32 O4	312.23	12.407	311.223	Full match	No results	Full match	3.0546e+08	3.072e+08	2.18254e+08	3.12034e+08	3.63482e+08	1.52395e+08	2.07382e+08	1.4052e+08	1.44567e+08	1.62695e+08	1.34645e+08	2.31271e+08	1.62458	0.700066	0.0167109	0.888889	1.48445	up
Com_1129_neg	Cannabichromevarin	C19 H26 O2	286.193	10.743	285.186	Full match	No results	No results	1.02663e+07	1.26797e+07	7.33067e+06	5.44088e+06	6.07707e+06	5.84777e+06	1.21122e+07	1.05929e+07	1.47147e+07	1.15564e+07	1.22379e+07	1.06557e+07	0.6629	-0.593138	0.0206014	0.861111	1.52301	down
Com_3203_neg	11-keto Testosterone (CRM)	C19 H26 O3	348.194	9.392	347.186	Invalid mass	No results	No match	2.37363e+06	2.52664e+06	929105	754325	905968	697338	352818	232533	845750	552742	587140	816527	2.41682	1.27311	0.0245796	0.888889	1.40656	up
Com_1943_pos	Diacetoxyscirpenol	C19 H26 O7	401.207	9.589	402.215	Invalid mass	No results	No results	7.28522e+06	9.19882e+06	8.81943e+06	6.99272e+06	4.72958e+06	1.0387e+07	1.32198e+07	1.15968e+07	1.17191e+07	1.43465e+07	1.7849e+07	1.1717e+07	0.589357	-0.762786	0.00322153	1	1.78961	down
Com_2352_neg	Dihydroroseoside	C19 H32 O8	388.21	9.557	387.202	Full match	No results	No results	5.45558e+06	1.38414e+06	1.24581e+06	2.72536e+06	4.0532e+06	1.0556e+06	188728	63611.8	611368	351426	264115	741088	7.16995	2.84196	0.0014003	1	1.78609	up
Com_8401_pos	5-Methyltetrahydrofolic acid	C20 H25 N7 O6	459.184	6.017	460.191	Invalid mass	No results	No results	881485	599293	845811	634015	656094	739962	543328	1.33067e+06	1.16694e+06	1.12584e+06	1.13174e+06	1.48912e+06	0.641852	-0.639688	0.036846	0.833333	1.42825	down
Com_3419_pos	FPK	C20 H30 N4 O4	780.442	10.024	391.228	Invalid mass	No results	No results	3.60673e+06	3.59591e+06	3.79687e+06	2.8316e+06	4.10508e+06	4.90119e+06	6.25803e+06	5.21504e+06	5.28036e+06	5.77765e+06	7.74072e+06	4.53226e+06	0.65617	-0.607859	0.00251499	0.972222	1.77307	down
Com_2677_neg	15-Deoxy-┐12,14-prostaglandin D2	C20 H30 O4	316.204	11.932	315.197	Invalid mass	No results	No match	1.60767e+06	2.06339e+06	2.19337e+06	1.75997e+06	1.71959e+06	1.182e+06	3.08261e+06	3.46805e+06	2.28309e+06	2.92615e+06	2.23081e+06	2.64183e+06	0.632855	-0.660052	0.00247036	1	1.72573	down
Com_4754_neg	19(R)-Hydroxy-prostaglandin E2	C20 H32 O6	350.209	10.165	349.202	Invalid mass	No results	No match	312594	337364	148381	103799	135304	98035.3	634438	920373	460272	648199	319981	264747	0.349592	-1.51626	0.00407646	0.916667	1.66633	down
Com_2349_neg	Prostaglandin H1	C20 H34 O5	336.23	11.9	335.223	Invalid mass	No results	No results	1.67588e+06	2.74646e+06	948218	715617	718484	459069	2.75413e+06	1.90301e+06	1.95821e+06	3.67759e+06	2.25103e+06	4.62923e+06	0.422968	-1.24138	0.011869	0.916667	1.57202	down
Com_2130_pos	13,14-Dihydro prostaglandin E1	C20 H36 O5	338.242	13.518	339.249	Invalid mass	No results	No results	1.61009e+07	1.58681e+07	9.89559e+06	1.63782e+07	9.81405e+06	1.22702e+07	9.71543e+06	7.11165e+06	6.39053e+06	7.46573e+06	7.77937e+06	7.40768e+06	1.75117	0.808323	0.00144391	1	1.88423	up
Com_1103_pos	Oleoyl ethylamide	C20 H39 N O	309.302	15.235	310.309	Full match	No results	No results	2.173e+07	3.95833e+07	2.31821e+07	1.98924e+07	1.80681e+07	1.74224e+07	1.85689e+07	1.17827e+07	1.12821e+07	1.19995e+07	2.35947e+07	1.22827e+07	1.5627	0.644042	0.0287072	0.805556	1.44461	up
Com_1891_pos	Genistein 4'-O-glucuronide	C21 H18 O11	446.083	8.796	447.09	Full match	Full match	Full match	1.3229e+07	1.87836e+07	1.40471e+07	1.28799e+07	1.45349e+07	8.15112e+06	8.88355e+06	3.35383e+06	7.51673e+06	1.26647e+07	8.47705e+06	5.40637e+06	1.76289	0.81794	0.021568	0.916667	1.51457	up
Com_2471_pos	4-Demethylepipodophyllotoxin	C21 H20 O8	400.114	9.274	401.122	No results	No results	Full match	1.08425e+07	9.14873e+06	7.65663e+06	9.21167e+06	1.17363e+07	9.91926e+06	5.31984e+06	4.40647e+06	6.61781e+06	7.93335e+06	7.35542e+06	5.14015e+06	1.59125	0.670159	0.00230575	0.972222	1.81665	up
Com_3128_neg	Eriodictyol-7-O-glucoside	C21 H22 O11	450.116	8.913	449.109	No results	No results	Full match	262488	364934	168486	1.01211e+06	2.61361e+06	208948	266137	123096	119491	182152	105063	110944	5.10603	2.3522	0.0432203	0.888889	1.36648	up
Com_543_pos	O-methylnaringenin C-pentoside	C21 H22 O9	418.125	9.265	419.132	No results	No results	Full match	9.25493e+07	8.19001e+07	7.00969e+07	7.94185e+07	9.49844e+07	4.16135e+07	4.54172e+07	5.47893e+07	5.41687e+07	5.98091e+07	3.71267e+07	4.10495e+07	1.57532	0.655649	0.0167397	0.888889	1.55193	up
Com_8172_pos	Vincamine	C21 H26 N2 O3	354.193	13.786	355.2	No results	No results	Full match	169922	326069	202760	423071	322376	1.55187e+06	143774	121807	98472	241695	105254	99115.7	3.69831	1.88687	0.0202873	0.944444	1.5575	up
Com_4295_neg	1a,1b-Dihomo prostaglandin E1	C22 H38 O5	364.262	10.785	363.254	Invalid mass	No results	No results	295142	362594	129530	149925	56852.2	87057.8	418683	1.24485e+06	997312	513471	398018	651498	0.255953	-1.96605	0.00233438	1	1.75744	down
Com_1426_neg	LPG 16:0	C22 H45 O9 P	484.28	13.993	483.273	No results	Full match	No results	5.68218e+06	5.71566e+06	4.50775e+06	6.31508e+06	9.77048e+06	6.72732e+06	5.00057e+06	4.36083e+06	5.38343e+06	4.19246e+06	3.21663e+06	2.51646e+06	1.56943	0.650242	0.0161892	0.944444	1.47263	up
Com_3023_pos	LPE 18:3	C23 H42 N O7 P	475.268	14.036	476.275	No results	Full match	No results	4.74048e+06	6.55264e+06	3.74682e+06	8.34944e+06	8.63889e+06	5.43082e+06	4.59679e+06	2.83299e+06	3.77613e+06	3.76135e+06	2.87403e+06	3.08539e+06	1.79002	0.839972	0.00713418	0.916667	1.69368	up
Com_988_pos	ACar 16:1	C23 H44 N O4	415.328	13.075	398.325	No results	Invalid mass	No results	3.68609e+07	1.9982e+07	2.03884e+07	2.2406e+07	2.38745e+07	1.73072e+07	4.0353e+07	4.05417e+07	3.28396e+07	3.7539e+07	4.54597e+07	3.69501e+07	0.602607	-0.730711	0.00272135	0.972222	1.86439	down
Com_101_neg	LPE 18:2	C23 H44 N O7 P	477.285	14.309	476.278	No results	Full match	Full match	2.85578e+08	2.60421e+08	1.91223e+08	3.24265e+08	3.81238e+08	2.94791e+08	2.60149e+08	1.57147e+08	1.77329e+08	1.82551e+08	1.26273e+08	1.59908e+08	1.63399	0.7084	0.00457199	0.972222	1.64653	up
Com_83_neg	LPE 18:1	C23 H46 N O7 P	497.312	14.596	478.294	No results	Invalid mass	No results	2.63265e+08	2.28154e+08	1.55215e+08	2.0311e+08	4.97527e+08	4.17349e+08	2.01845e+08	1.5585e+08	1.99302e+08	1.49088e+08	1.08031e+08	1.58082e+08	1.81508	0.860034	0.0321729	0.888889	1.41115	up
Com_582_pos	Bufalin	C24 H34 O4	386.244	12.42	387.251	No results	Invalid mass	No results	3.14014e+07	5.14798e+07	2.57688e+07	1.19536e+07	2.92528e+07	7.6204e+06	6.23513e+07	4.91685e+07	7.11043e+07	5.58374e+07	6.84562e+07	9.57973e+07	0.391038	-1.35462	0.0105867	0.972222	1.70779	down
Com_62_neg	Deoxycholic acid	C24 H40 O4	410.303	12.972	409.298	Invalid mass	Invalid mass	No results	2.03866e+08	3.80698e+08	3.81846e+08	1.02571e+08	3.20382e+08	7.27658e+07	4.68185e+08	6.88057e+08	5.21987e+08	6.12212e+08	5.59981e+08	7.36649e+08	0.407611	-1.29474	0.0132637	1	1.64362	down
Com_4182_pos	ACar 17:0	C24 H48 N O4	413.349	13.516	414.357	No results	Invalid mass	No results	4.25986e+06	2.18344e+06	2.45204e+06	849045	2.39078e+06	2.16404e+06	4.44621e+06	5.65599e+06	5.01735e+06	4.46105e+06	5.46695e+06	3.23642e+06	0.505559	-0.984049	0.0136388	0.972222	1.64859	down
Com_221_pos	Glycocholic acid	C26 H43 N O6	465.307	12.58	466.314	Full match	Full match	No results	1.71869e+08	1.44088e+08	1.64947e+08	3.00408e+08	1.99852e+08	1.00483e+08	1.11555e+08	8.69806e+07	1.85678e+08	5.40328e+07	2.409e+07	6.97923e+07	2.03267	1.02338	0.0323621	0.861111	1.44738	up
Com_543_neg	Tauroursodeoxycholic acid	C26 H45 N O6 S	499.297	11.735	498.29	Full match	Full match	Full match	2.44411e+07	1.32537e+07	7.0287e+06	1.50443e+07	3.47264e+07	1.04539e+07	1.21227e+07	4.57269e+06	3.5618e+06	8.1445e+06	5.78715e+06	1.05083e+07	2.34798	1.23142	0.0256133	0.861111	1.40059	up
Com_2633_pos	PC (9:0/9:0)	C26 H52 N O8 P	537.341	13.377	538.348	No results	Full match	No results	8.74067e+06	1.15486e+07	6.14085e+06	5.4507e+06	6.73616e+06	6.51844e+06	5.51148e+06	4.60953e+06	2.97746e+06	6.06933e+06	3.50962e+06	5.02319e+06	1.6294	0.704341	0.0120429	0.944444	1.5778	up
Com_2236_pos	ACar 20:2	C27 H50 N O4	469.376	13.556	470.383	No results	Invalid mass	No results	5.26128e+06	3.70137e+06	3.71089e+06	3.18327e+06	2.87629e+06	3.41001e+06	5.54994e+06	6.11393e+06	7.36844e+06	1.03461e+07	1.46659e+07	8.96366e+06	0.417732	-1.25935	0.00115633	1	1.90248	down
Com_1269_pos	ACar 20:1	C27 H52 N O4	453.381	13.74	454.388	No results	Invalid mass	No results	9.88829e+06	1.0455e+07	9.03877e+06	9.34708e+06	9.29165e+06	4.70433e+06	1.23328e+07	1.80558e+07	2.30745e+07	1.8914e+07	3.21591e+07	2.41884e+07	0.409596	-1.28773	0.000616646	1	1.90048	down
Com_3691_neg	Poricoic acid B	C30 H44 O5	484.319	12.703	483.312	No results	No results	Full match	2.31602e+06	1.39348e+06	751483	864030	681924	705509	65452.7	63688.2	66590.6	63565.8	58928.4	68303.8	17.3659	4.11819	3.15152e-05	1	2.1445	up
Com_3461_neg	Wilforlide A	C30 H46 O3	454.345	14.821	453.337	No results	No results	Full match	2.52527e+06	261271	1.79942e+06	1.40645e+06	2.12062e+06	1.31717e+06	254761	255067	276752	249949	241389	255086	6.15146	2.62093	0.00466279	0.972222	1.82738	up
Com_241_neg	18-┑-Glycyrrhetinic acid	C30 H46 O4	470.34	13.541	469.332	Full match	No results	Full match	1.22208e+08	1.05818e+08	9.03553e+07	9.71424e+07	1.07407e+08	7.40921e+07	336350	180986	155357	112714	126450	115968	580.862	9.18205	7.46793e-09	1	2.19419	up
Com_1460_pos	Bilirubin	C33 H36 N4 O6	584.261	11.054	585.268	Full match	No results	No results	1.64799e+07	2.06409e+07	1.51892e+07	2.87194e+07	1.77531e+07	2.48409e+07	9.65551e+06	1.11242e+07	1.15595e+07	1.33028e+07	1.1474e+07	1.78401e+07	1.64928	0.721835	0.00413398	0.916667	1.72478	up
Com_4264_neg	Trillin	C33 H52 O8	576.364	13.538	575.357	No results	No results	Full match	1.27162e+06	885660	826205	868172	1.24978e+06	858020	101052	109841	103651	104576	151240	107594	8.79036	3.13592	3.34442e-09	1	2.17509	up
Com_2139_pos	SM (d14:0/14:1)	C33 H67 N2 O6 P	618.472	15.712	619.479	No results	Full match	No results	749814	2.0154e+06	2.57275e+06	2.482e+06	4.96046e+06	1.22139e+06	3.42298e+06	3.09456e+06	1.17545e+07	2.42186e+06	1.04425e+07	1.60024e+07	0.297034	-1.7513	0.0253469	0.861111	1.45449	down
Com_1830_neg	SM (d14:1/14:0)	C33 H67 N2 O6 P	678.495	15.726	677.488	No results	Invalid mass	No results	536096	1.18435e+06	1.23201e+06	843339	2.01366e+06	309041	1.88801e+06	1.21331e+06	5.77792e+06	1.32062e+06	5.08835e+06	7.19193e+06	0.272173	-1.8774	0.0166875	0.888889	1.50697	down
Com_1430_neg	FAHFA (16:1/18:3)	C34 H58 O4	530.431	13.999	529.424	No results	Full match	No results	1.89747e+06	3.3674e+06	1.17214e+06	2.61975e+06	2.91865e+06	1.98129e+06	3.11081e+06	5.54538e+06	3.83957e+06	4.81307e+06	9.67568e+06	5.46664e+06	0.430083	-1.21731	0.0036966	0.972222	1.67129	down
Com_2547_neg	FAHFA (16:0/18:1)	C34 H64 O4	536.48	16.382	535.473	No results	Full match	No results	3.70622e+06	3.79879e+06	2.78381e+06	3.56123e+06	3.69151e+06	3.72861e+06	2.39662e+06	1.78805e+06	1.87116e+06	2.53079e+06	1.20463e+06	1.17052e+06	1.9404	0.956352	0.00236948	1	1.84588	up
Com_2701_neg	FAHFA (18:2/18:1)	C36 H64 O4	560.48	16.108	559.472	No results	Full match	No results	3.4493e+06	2.30906e+06	1.71141e+06	2.63535e+06	3.35437e+06	3.17086e+06	1.39905e+06	995226	1.02026e+06	1.6747e+06	869893	661374	2.51194	1.3288	0.000364738	1	1.88417	up
Com_4977_pos	1-Aminocyclopropanecarboxylic acid	C4 H7 N O2	101.047	1.245	102.055	No results	No results	Full match	3.72117e+06	3.05192e+06	2.70741e+06	3.47725e+06	1.66007e+06	4.199e+06	1.45258e+06	1.14845e+06	3.30302e+06	1.02833e+06	727308	1.73469e+06	2.00299	1.00215	0.0139899	0.888889	1.5819	up
Com_2213_neg	FAHFA (22:6/18:3)	C40 H60 O4	604.445	14.049	603.439	No results	Invalid mass	No results	2.62461e+06	2.70933e+06	1.52797e+06	2.01213e+06	2.19492e+06	2.25612e+06	2.47381e+06	3.82434e+06	4.27016e+06	4.31059e+06	4.73221e+06	3.18359e+06	0.584569	-0.774554	0.00227166	0.944444	1.73775	down
Com_3031_pos	PE (18:2/18:2)	C41 H74 N O8 P	701.557	15.661	702.564	No results	Invalid mass	No results	5.06725e+06	8.12033e+06	3.65045e+06	2.9557e+06	5.94722e+06	9.22979e+06	2.61047e+06	4.32513e+06	3.53544e+06	2.64669e+06	2.8547e+06	2.52636e+06	1.89043	0.918717	0.0231426	0.916667	1.52035	up
Com_192_pos	Dl-3-Hydroxynorvaline	C5 H11 N O3	133.073	1.285	116.07	No results	No results	Full match	3.72643e+08	2.95211e+08	2.12082e+08	2.40772e+08	2.92614e+08	3.06971e+08	1.9608e+08	1.5398e+08	1.74825e+08	1.72847e+08	1.66171e+08	1.57443e+08	1.68434	0.752183	0.000726238	1	1.98309	up
Com_187_pos	L-Ornithine	C5 H12 N2 O2	132.089	1.269	116.07	No results	No results	Full match	3.78981e+08	2.95993e+08	2.19843e+08	2.47707e+08	3.17934e+08	3.1322e+08	1.9874e+08	1.58747e+08	1.8075e+08	1.7663e+08	1.71487e+08	1.61346e+08	1.69293	0.75952	0.000639872	1	1.99788	up
Com_2559_pos	Ornithine	C5 H12 N2 O2	132.09	1.067	133.097	Full match	Full match	Full match	3.40522e+06	1.69918e+06	6.18165e+06	3.91724e+06	1.10695e+07	3.69401e+06	336561	1.66568e+06	2.29957e+06	2.12581e+06	2.70981e+06	1.99106e+06	2.6928	1.42911	0.0352922	0.888889	1.38249	up
Com_516_neg	Glutaric Acid	C5 H8 O4	132.043	1.254	131.035	No results	No results	Full match	3.30923e+07	3.78842e+07	3.31236e+07	2.57521e+07	2.33767e+07	2.5174e+07	1.11651e+07	1.91371e+07	1.70933e+07	1.33768e+07	1.76512e+07	2.14975e+07	1.78544	0.836277	0.001039	1	1.83577	up
Com_193_pos	D-Proline	C5 H9 N O2	115.063	1.287	116.07	No results	No results	Full match	3.72008e+08	2.94711e+08	2.12604e+08	2.41176e+08	2.94612e+08	3.06615e+08	1.95176e+08	1.53523e+08	1.74506e+08	1.72355e+08	1.66502e+08	1.57578e+08	1.68856	0.755796	0.00068201	1	1.98917	up
Com_2133_neg	Gluconolactone	C6 H10 O6	178.048	1.163	177.041	No results	No results	Full match	5.38209e+06	2.4089e+06	4.76007e+06	3.47978e+06	3.88726e+06	4.81518e+06	2.07649e+06	2.08132e+06	1.90364e+06	1.66138e+06	1.67244e+06	5.52846e+06	1.65731	0.728847	0.0292018	0.833333	1.40626	up
Com_3015_neg	D-Glucose 6-phosphate	C6 H13 O9 P	260.029	1.133	259.022	Full match	Full match	Full match	3.55281e+06	864748	681724	452908	504654	525535	194909	567270	262708	306712	172950	353367	3.54288	1.82492	0.0222885	0.916667	1.4573	up
Com_4740_neg	2-Oxoadipic acid	C6 H8 O5	160.037	1.156	159.03	No results	No results	Full match	1.16762e+06	738813	884096	925509	744986	666267	452525	522378	599645	571882	499435	586125	1.58642	0.665773	0.00156448	1	1.81944	up
Com_4462_pos	Stachydrine	C7 H13 N O2	143.094	1.956	144.102	No results	No results	Full match	2.22303e+06	5.14722e+06	3.27061e+06	3.42959e+06	2.47218e+06	1.76531e+06	1.94234e+06	1.63688e+06	1.68137e+06	1.823e+06	1.60854e+06	1.01865e+06	1.88532	0.91481	0.0106153	0.944444	1.63446	up
Com_122_pos	DL-Stachydrine	C7 H13 N O2	143.094	1.293	144.101	Full match	Full match	Full match	1.84839e+08	5.45906e+08	3.82677e+08	3.70423e+08	2.63945e+08	1.3751e+08	1.55997e+08	1.49686e+08	1.39525e+08	1.67764e+08	1.20632e+08	9.7508e+07	2.26841	1.18168	0.0151815	0.888889	1.6278	up
Com_121_pos	L(-)-Carnitine	C7 H15 N O3	161.105	1.375	162.112	Full match	Full match	No results	4.69153e+08	2.13626e+08	5.64456e+08	5.98316e+08	4.80126e+08	3.77527e+08	2.79791e+08	2.00647e+08	1.98074e+08	2.72394e+08	1.62162e+08	2.78398e+08	1.9427	0.958065	0.00745308	0.916667	1.68142	up
Com_324_neg	Saccharin	C7 H5 N O3 S	182.999	5.332	181.992	Full match	No results	No results	9.08045e+07	2.96479e+07	4.40247e+07	2.85275e+07	6.42976e+07	5.75181e+07	2.42111e+07	1.83318e+07	5.20746e+07	3.53814e+07	2.23145e+07	9.95455e+06	1.94013	0.95615	0.0397886	0.861111	1.31589	up
Com_1286_neg	4-Methylphenol	C7 H8 O	108.058	7.649	107.05	Full match	No results	Full match	2.98399e+06	1.3852e+06	6.69197e+06	3.32576e+06	588317	512148	6.18544e+06	8.13548e+06	4.63762e+06	6.37399e+06	1.12686e+07	1.65676e+06	0.404815	-1.30467	0.0473247	0.833333	1.29828	down
Com_829_neg	Hydrocinnamic acid	C9 H10 O2	150.068	7.665	149.061	Full match	No results	Full match	2.73405e+07	1.67701e+07	1.27041e+07	1.84791e+07	1.955e+07	1.43114e+07	9.44979e+06	1.11828e+07	1.29249e+07	1.10952e+07	1.03946e+07	1.00738e+07	1.67619	0.745184	0.00485009	0.972222	1.73744	up
Com_889_pos	Acetyl-L-carnitine	C9 H17 N O4	203.115	2.31	204.122	Full match	Full match	No results	3.90564e+07	2.43426e+07	3.06916e+07	2.50263e+07	4.79092e+07	2.38691e+07	2.49644e+07	1.65115e+07	1.46707e+07	1.65298e+07	1.01811e+07	1.36403e+07	1.97823	0.984212	0.00226812	0.944444	1.78287	up
Com_1260_neg	trans-Cinnamic acid	C9 H8 O2	148.053	7.741	147.045	Full match	No results	Full match	6.08063e+06	1.38483e+06	1.76669e+06	2.79752e+06	1.16288e+07	3.06868e+06	1.25766e+06	930735	2.48513e+06	1.0076e+06	953091	1.04793e+06	3.47913	1.79873	0.0223951	0.944444	1.519	up
Com_579_pos	Hippuric acid	C9 H9 N O3	179.057	7.285	180.065	Full match	No results	Full match	8.12009e+07	9.4874e+07	9.50534e+07	7.90609e+07	5.18141e+07	6.96888e+07	4.80329e+07	6.23617e+07	3.73695e+07	3.93874e+07	3.69589e+07	3.08143e+07	1.85032	0.887774	0.00108623	0.972222	1.85841	up
